# Supplementary material for: Post lockdown COVID-19 seroprevalence and circulation at the time of delivery, France
Source: PLoS One. 2020 Oct 15;15(10):e0240782. doi: 10.1371/journal.pone.0240782 (PMC7561105; doi:10.1371/journal.pone.0240782)
Supplement: S1 Data — (XLSX) [file pone.0240782.s001.xlsx]

## Sheet: Recueil
ID	DDG	Date d'entrée	Terme_test	Consentement	R_SERO	R_PCR	Age	Pat_Symptomatique	Date_symptomes	Terme_Sympt	Fievre_Pat	Cephalees_Pat	Frissons_Pat	Myalgies_Pat	Rhinorée_Pat	Odynophagie_Pat	Toux_Pat	Dyspnée_Pat	Asthenie_Pat	Ageusie_Pat	Anosmie_Pat	Nausees_Pat	Diarrhee_Pat	Rash_Pat	Dysphagie_Pat	Entourage	Lien	Fievre_Ent	Cephalees_Ent	Frissons_Ent	Myalgies_Ent	Rhinorée_Ent	Odynophagie_Ent	Toux_Ent	Dyspnée_Ent	Asthenie_Ent	Ageusie_Ent	Anosmie_Ent	Nausees_Ent	Diarrhee_Ent	Rash_Ent	Dysphagie_Ent	Respect_mesures	Poids (kg)	Gestité	Parité	Taille (cm)	IMC (kg/m2)	Diabète
1	2019-11-10	2020-05-04	27.1429	1	0	0	30	0	NA	NA	0	0	0	0	0	0	0	0	0	0	0	0	0	0	0	0	0	0	0	0	0	0	0	0	0	0	0	0	0	0	0	0	1	51	1	0	172	17	0
2	2019-08-26	2020-05-04	38	1	0	0	39	0	NA	NA	0	0	0	0	0	0	0	0	0	0	0	0	0	0	0	0	0	0	0	0	0	0	0	0	0	0	0	0	0	0	0	0	1	63	5	4	154	27	0
3	2019-08-22	2020-05-04	38.5714	0	NA	NA	30	0	NA	NA																																		64	3	1	158	26	0
4	2019-08-14	2020-05-04	39.7143	1	0	2	39	0	NA	NA	0	0	0	0	0	0	0	0	0	0	0	0	0	0	0	0	0	0	0	0	0	0	0	0	0	0	0	0	0	0	0	0	1	52	1	0	172	18	0
5	2019-08-08	2020-05-04	40.5714	1	0	0	35	1	NA	NA	0	1	1	1	1	1	1	0	0	0	0	0	0	0	0	0	0	0	0	0	0	0	0	0	0	0	0	0	0	0	0	0	1	66	1	0	162	25	0
6	2019-07-30	2020-05-04	41.8571	1	0	0	30	0	NA	NA	0	0	0	0	0	0	0	0	0	0	0	0	0	0	0	0	0	0	0	0	0	0	0	0	0	0	0	0	0	0	0	0	1	66	1	0	160	26	0
7	2019-08-25	2020-05-04	38.1429	1	0	0	34	0	NA	NA	0	0	0	0	0	0	0	0	0	0	0	0	0	0	0	0	0	0	0	0	0	0	0	0	0	0	0	0	0	0	0	0	1	61	1	0	167	22	0
8	2019-08-18	2020-05-04	39.1429	1	0	2	38	1	2020-04-23	37.5714	0	0	0	0	1	0	0	0	0	0	0	1	0	0	0	0	0	0	0	0	0	0	0	0	0	0	0	0	0	0	0	0	1	71	1	0	160	28	0
9	2019-08-19	2020-05-04	39	1	0	0	29	0	NA	NA	0	0	0	0	0	0	0	0	0	0	0	0	0	0	0	0	0	0	0	0	0	0	0	0	0	0	0	0	0	0	0	0	1	60	2	1	158	24	0
10	2019-08-31	2020-05-04	37.2857	1	0	2	25	1	NA	NA	0	0	0	0	0	0	0	0	0	0	0	1	0	0	0	0	0	0	0	0	0	0	0	0	0	0	0	0	0	0	0	0	1	81	2	0	155	34	0
11	2019-08-16	2020-05-04	39.4286	1	0	0	32	0	NA	NA	0	0	0	0	0	0	0	0	0	0	0	0	0	0	0	0	0	0	0	0	0	0	0	0	0	0	0	0	0	0	0	0	1	57	2	1	162	22	0
12	2019-08-06	2020-05-04	40.8571	0	NA	2	26	0	NA	NA	0	0	0	0	0	0	0	0	0	0	0	0	0	0	0	0	0	0	0	0	0	0	0	0	0	0	0	0	0	0	0	0	1	74	3	2	165	27	0
13	2019-08-17	2020-05-04	39.2857	1	0	2	28	0	NA	NA	0	0	0	0	0	0	0	0	0	0	0	0	0	0	0	0	0	0	0	0	0	0	0	0	0	0	0	0	0	0	0	0	1	60	2	1	166	22	0
14	2019-11-06	2020-05-04	27.7143	1	0	0	28	0	NA	NA	NA	NA	NA	NA	NA	NA	NA	NA	NA	NA	NA	NA	NA	NA	NA	NA	NA	NA	NA	NA	NA	NA	NA	NA	NA	NA	NA	NA	NA	NA	NA	NA	NA	97	1	0	159	38	0
15		2020-05-04		0			32	0	NA
16	2019-08-11	2020-05-04	40.1429	1	0	0	29	1	NA	NA	0	1	0	0	0	0	0	0	0	0	0	0	0	0	0	1	CONJOINT	0	1	0	0	0	0	0	0	0	0	0	0	0	0	0	1	62	5	2	165	23	0
17	2019-08-13	2020-05-04	39.8571	1	1	0	32	1	2020-03-15	32.7143	0	0	0	1	0	0	0	0	0	1	0	0	0	0	0	1	CONJOINT	1	0	1	1	1	0	1	0	1	0	1	0	0	0	0	1	78	2	1	168	28	0
18	2019-08-18	2020-05-04	39.1429	1	0	0	28	0	NA	NA	NA	NA	NA	NA	NA	NA	NA	NA	NA	NA	NA	NA	NA	NA	NA	NA	NA	NA	NA	NA	NA	NA	NA	NA	NA	NA	NA	NA	NA	NA	NA	NA	NA	44	1	0	163	17	0
19	2019-08-05	2020-05-04	41	1	0	2	29	1	NA	NA	0	0	0	0	1	1	0	0	0	0	0	0	1	0	0	1	CONJOINT	0	1	0	0	1	0	1	1	0	0	0	0	1	0	0	1	54	2	0	162	21	0
20	2019-08-08	2020-05-04	40.5714	1	0	0	36	0	NA	NA	0	0	0	0	0	0	0	0	0	0	0	0	0	0	0	0	0	0	0	0	0	0	0	0	0	0	0	0	0	0	0	0	1	50	2	0	152	22	0
21	2019-08-27	2020-05-05	38	1	0	0	37	1	NA	NA	0	0	0	0	0	0	1	0	1	0	0	0	0	0	0	1	NA	0	0	0	0	0	0	0	0	0	0	0	0	1	0	0	1	66	3	2	165	24	0
22	2019-08-06	2020-05-05	41	1	0	0	38	1	2020-03-15	33.7143	0	1	0	0	1	0	0	0	0	1	0	0	0	0	0	0	0	0	0	0	0	0	0	0	0	0	0	0	0	0	0	0	1	66	1	0	175	22	0
23	2019-08-08	2020-05-05	40.7143	1	0	0	35	1	4 MOIS	NA	0	1	0	1	1	0	0	1	1	0	0	1	1	0	0	1	CONJOINT	0	1	0	0	1	1	0	0	0	0	0	0	1	0	0	1	70	2	0	170	24	0
24	2019-11-09	2020-05-05	27.4286	1	1	0	31	1	NA	NA	0	1	0	0	0	0	0	0	1	0	0	0	0	0	0	0	0	0	0	0	0	0	0	0	0	0	0	0	0	0	0	0	1	80	1	0	162	30	0
25	2019-10-20	2020-05-05	30.2857	1	0	0	29	0	NA	NA	NA	NA	NA	NA	NA	NA	NA	NA	NA	NA	NA	NA	NA	NA	NA	NA	NA	NA	NA	NA	NA	NA	NA	NA	NA	NA	NA	NA	NA	NA	NA	NA	NA	62	3	1	158	25	0
26	2019-08-27	2020-05-05	38	1	1	2	39	0	NA	NA	NA	NA	NA	NA	NA	NA	NA	NA	NA	NA	NA	NA	NA	NA	NA	NA	NA	NA	NA	NA	NA	NA	NA	NA	NA	NA	NA	NA	NA	NA	NA	NA	NA	70	6	5	165	26	0
27	2019-11-19	2020-05-05	26	1	0	0	35	0	NA	NA	0	0	0	0	0	0	0	0	0	0	0	0	0	0	0	0	0	0	0	0	0	0	0	0	0	0	0	0	0	0	0	0	1	110	11	7	162	42	0
28	2019-08-11	2020-05-06	40.4286	1	0	0	37	1	2020-03-15	33	0	0	0	0	1	0	0	0	0	0	0	0	0	1	0	0	0	0	0	0	0	0	0	0	0	0	0	0	0	0	0	0	1	60	1	0	170	21	0
29	2019-08-11	2020-05-06	40.4286	1	0	0	41	1	NA	NA	0	1	0	0	1	0	0	1	0	0	0	0	0	0	0	0	0	0	0	0	0	0	0	0	0	0	0	0	0	0	0	0	1	49	2	0	163	18	0
30	2019-08-21	2020-05-06	39	1	0	0	31	0	NA	NA	0	0	0	0	0	0	0	0	0	0	0	0	0	0	0	0	0	0	0	0	0	0	0	0	0	0	0	0	0	0	0	0	1	58	5	1	175	19	1
31	2019-08-18	2020-05-06	39.4286	1	0	2	30	1	NA	NA	0	0	0	1	1	0	0	0	1	0	0	1	0	0	0	1	CONJOINT	0	0	0	0	0	0	0	0	1	0	0	0	0	0	0	1	62	1	0	164	23	0
32	2019-08-14	2020-05-06	40	1	0	0	31	1	2020-03-21	33.4286	0	1	0	0	1	1	0	0	0	0	0	0	0	0	0	1	CONJOINT	0	0	0	0	1	0	1	0	0	0	0	0	0	1	0	1	54	2	1	162	21	0
33	2019-08-11	2020-05-06	40.4286	1	0	0	25	1	NA	NA	1	1	1	1	1	1	1	1	1	0	0	0	0	0	0	1	PARENTS	1	1	1	1	1	1	1	1	1	0	0	0	0	0	0	1	65	2	0	164	24	0
34	2019-08-09	2020-05-06	40.7143	1	0	0	29	1	2020-04-10	37	0	1	0	0	1	0	0	0	0	0	0	0	0	0	0	0	0	0	0	0	0	0	0	0	0	0	0	0	0	0	0	0	1	58	2	1	162	22	0
35	2019-08-15	2020-05-07	40	1	0	0	35	0	NA	NA	0	0	0	0	0	0	0	0	0	0	0	0	0	0	0	0	0	0	0	0	0	0	0	0	0	0	0	0	0	0	0	0	1	55	4	2	162	21	0
36	2019-08-10	2020-05-07	40.7143	1	0	0	29	0	NA	NA	0	0	0	0	0	0	0	0	0	0	0	0	0	0	0	0	0	0	0	0	0	0	0	0	0	0	0	0	0	0	0	0	1	73	1	0	167	26	0
37	2019-08-22	2020-05-07	39	1	0	0	31	1	NA	NA	0	0	0	0	1	1	0	0	0	0	0	0	0	0	0	1	BEAU FRERE	0	1	1	1	1	1	1	0	1	0	0	0	0	0	0	1	94	2	1	170	33	0
38	2019-08-28	2020-05-07	38.1429	1	0	2	41	0	NA	NA	0	0	0	0	0	0	0	0	0	0	0	0	0	0	0	0	0	0	0	0	0	0	0	0	0	0	0	0	0	0	0	0	1	80	6	3	170	28	0
39	2019-08-29	2020-05-07	38	1	0	0	29	1	2020-03-15	30.4286	0	1	0	0	0	0	0	0	0	0	0	0	0	0	0	0	0	0	0	0	0	0	0	0	0	0	0	0	0	0	0	0	1	82	3	1	170	28	0
40	2019-08-21	2020-05-07	39.1429	1	0	2	41	0	NA	NA	0	0	0	0	0	0	0	0	0	0	0	0	0	0	0	0	0	0	0	0	0	0	0	0	0	0	0	0	0	0	0	0	1	67	5	3	156	NA	0
41	2019-08-19	2020-05-07	39.4286	1	0	0	33	1	NA	NA	0	0	0	0	1	0	0	0	0	0	0	0	0	0	0	0	0	0	0	0	0	0	0	0	0	0	0	0	0	0	0	0	NA	64	2	0	165	24	0
42	2019-08-08	2020-05-07	41	1	0	0	33	1	NA	NA	1	1	1	1	0	1	1	1	1	0	0	1	0	0	1	1	NA	0	0	0	0	0	0	1	0	0	0	0	0	0	0	0	1	78	4	1	168	28	0
43		2020-05-07	6281.71	0	NA	NA	32	0
44	2019-08-07	2020-05-07	41.1429	1	0	0	31	1	NA	NA	0	0	0	0	0	0	1	0	0	0	0	0	0	1	0	0	0	0	0	0	0	0	0	0	0	0	0	0	0	0	0	0	1	63	1	0	175	21	0
45	2019-08-28	2020-05-08	38.2857	1	0	2	21	0	NA	NA	0	0	0	0	0	0	0	0	0	0	0	0	0	0	0	0	0	0	0	0	0	0	0	0	0	0	0	0	0	0	0	0	1	43	1	0	154	18	0
46	2019-08-30	2020-05-08	38	1	0	0	37	1	2020-03-20	31	0	0	0	0	1	0	0	0	0	0	0	0	0	0	0	0	0	0	0	0	0	0	0	0	0	0	0	0	0	0	0	0	1	53	2	1	167	19	0
47	2019-08-06	2020-05-08	41.4286	1	0	2	28	0	NA	NA	0	0	0	0	0	0	0	0	0	0	0	0	0	0	0	0	0	0	0	0	0	0	0	0	0	0	0	0	0	0	0	0	1	94	4	2	165	35	0
48		2020-05-08	6281.86	0	0	NA	21	0
49	2019-08-07	2020-05-08	41.2857	0	NA	2	29	1	2020-04-21		0	0	0	0	0	0	0	0	0	0	0	0	1	0	0	0	0	0	0	0	0	0	0	0	0	0	0	0	0	0	0	0		105	3	0	160	41	0
50	2019-08-09	2020-05-08	41	1	0	2	41	0	NA	NA	NA	NA	NA	NA	NA	NA	NA	NA	NA	NA	NA	NA	NA	NA	NA	NA	NA	NA	NA	NA	NA	NA	NA	NA	NA	NA	NA	NA	NA	NA	NA	NA	NA	54	2	1	168	19	0
51	2019-08-05	2020-05-09	41.7143	1	0	0	25	0	NA	NA	0	0	0	0	0	0	0	0	0	0	0	0	0	0	0	0	0	0	0	0	0	0	0	0	0	0	0	0	0	0	0	0	1	65	1	0	165	24	0
52	2019-08-27	2020-05-09	38.5714	1	0	2	34	0	NA	NA	0	0	0	0	0	0	0	0	0	0	0	0	0	0	0	0	0	0	0	0	0	0	0	0	0	0	0	0	0	0	0	0	1	67	2	0	170	23	0
53	2019-08-22	2020-05-09	39.2857	1	0	0	28	1	NA	NA	0	1	0	0	0	0	0	0	0	0	0	0	1	0	0	0	0	0	0	0	0	0	0	0	0	0	0	0	0	0	0	0	1	60	3	0	155	25	0
54	2019-08-05	2020-05-09	41.7143	1	0	2	24	1	NA	NA	0	1	0	0	1	0	0	0	0	0	0	0	0	1	0	1	0	0	1	0	0	0	0	1	0	0	0	0	0	0	0	0	1	62	1	0	163	23	0
55	2019-08-09	2020-05-09	41.1429	1	0	0	30	0	NA	NA	0	0	0	0	0	0	0	0	0	0	0	0	0	0	0	0	0	0	0	0	0	0	0	0	0	0	0	0	0	0	0	0	1	60	1	0	168	21	0
56	2019-08-28	2020-05-09	38.4286	1	0	0	39	0	NA	NA	0	0	0	0	0	0	0	0	0	0	0	0	0	0	0	0	0	0	0	0	0	0	0	0	0	0	0	0	0	0	0	0	1	74	6	3	165	27	0
57	2019-08-16	2020-05-09	40.1429	1	0	2	40	1	NA	NA	0	0	0	0	1	1	0	0	0	0	0	0	0	0	0	0	0	0	0	0	0	0	0	0	NA	0	0	0	0	0	0	0	1	97	7	0	168	34	0
58	2019-08-16	2020-05-09	40.1429	1	0	2	30	0	NA	NA	0	0	0	0	0	0	0	0	0	0	0	0	0	0	0	0	0	0	0	0	0	0	0	0	0	0	0	0	0	0	0	0	1	56	2	0	177	18	0
59	2019-08-27	2020-05-09	38.5714	1	0	2	33	0	NA	NA	0	0	0	0	0	0	0	0	0	0	0	0	0	0	0	0	0	0	0	0	0	0	0	0	0	0	0	0	0	0	0	0	1	86	5	4	169	30	0
60	2019-08-11	2020-05-09	40.8571	1	0	2	34	0	NA	NA	0	0	0	0	0	0	0	0	0	0	0	0	0	0	0	0	0	0	0	0	0	0	0	0	0	0	0	0	0	0	0	0	1	46	4	0	160	18	0
61	2019-08-15	2020-05-09	40.2857	1	1	0	31	1	2020-03-18	32.8571	0	0	0	0	0	0	1	0	1	1	1	0	0	0	0	1	CONJOINT	0	0	0	0	0	0	1	0	0	1	1	0	0	0	0	1	80	1	0	170	28	0
62	2019-09-11	2020-05-10	36.5714	1	0	2	32	0	NA	NA	NA	NA	NA	NA	NA	NA	NA	NA	NA	NA	NA	NA	NA	NA	NA	NA	NA	NA	NA	NA	NA	NA	NA	NA	NA	NA	NA	NA	NA	NA	NA	NA	NA	59	1	0	168	21	0
63	2019-08-30	2020-05-10	38.2857	1	1	0	28	1	2020-03-21	31.1429	1	1	0	1	0	0	0	0	1	1	0	0	0	0	0	1	TANTE	1	1	0	0	0	0	1	0	0	0	0	0	0	0	0	1	80	2	1	170	28	0
64	2019-08-20	2020-05-10	39.7143	1	0	0	25	0	NA	NA	0	0	0	0	0	0	0	0	0	0	0	0	0	0	0	0	0	0	0	0	0	0	0	0	0	0	0	0	0	0	0	0	1	64	1	0	171	22	0
65	2019-10-13	2020-05-10	32	1	0	0	32	1	2020-02-03	18.1429	1	0	0	0	1	0	0	0	1	0	0	0	0	0	0	1	CONJOINT	1	1	1	1	1	1	1	1	1	1	0	0	0	0	0	1	54	1	0	160	21	0
66	2019-08-20	2020-05-10	39.7143	1	0	2	27	0	NA	NA	0	0	0	0	0	0	0	0	0	0	0	0	0	0	0	0	0	0	0	0	0	0	0	0	0	0	0	0	0	0	0	0	1	75	1	0	160	29	0
67	2019-08-06	2020-05-10	41.7143	1	0	2	31	1	NA	NA	0	1	0	0	1	0	0	0	0	0	0	0	0	0	0	1	NA	0	0	0	0	1	1	0	0	0	0	0	0	0	0	0	1	52	2	0	163	20	0
68	2019-08-20	2020-05-10	39.7143	1	0	2	32	1	NA	NA	0	0	0	1	1	1	0	0	0	0	0	0	0	0	0	0	0	0	0	0	0	0	0	0	0	0	0	0	0	0	0	0	NA	94	1	0	173	31	0
69	2019-08-14	2020-05-10	40.5714	0	NA	2	32	0	NA	NA	0	0	0	0	0	0	0	0	0	0	0	0	0	0	0	0	0	0	0	0	0	0	0	0	0	0	0	0	0	0	0	0	1	69	3	2	155	29	0
70	2019-08-17	2020-05-10	40.1429	1	0	2	31	1	2020-03-01	30.1429	0	1	0	0	0	0	0	0	0	0	0	1	1	0	0	1	CONJOINT	1	1	1	1	1	1	1	0	1	0	0	0	1	0	0	1	65	2	1	157	26	0
71	2019-09-13	2020-05-11	36.4286	1	0	2	28	0	NA	NA	NA	NA	NA	NA	NA	NA	NA	NA	NA	NA	NA	NA	NA	NA	NA	NA	NA	NA	NA	NA	NA	NA	NA	NA	NA	NA	NA	NA	NA	NA	NA	NA	NA	69	5	2	163	26	0
72	2019-12-16	2020-05-11	23	1	0	0	39	1	NA	NA	0	0	0	0	0	0	0	0	1	0	0	0	0	0	0	1	FAMILLE	0	1	0	1	1	0	0	1	1	0	0	0	0	0	0	1	60	4	1	170	21	0
73	2019-08-20	2020-05-11	39.8571	1	0	0	25	1	NA	NA	0	1	0	0	1	0	0	0	1	0	0	1	1	0	0	1	NA	0	1	0	1	0	0	0	0	1	0	0	0	0	0	0	1	87	1	0	170	30	0
74	2019-08-11	2020-05-11	41.1429	1	0	0	34	0	NA	NA	0	0	0	0	0	0	0	0	0	0	0	0	0	0	0	0	0	0	0	0	0	0	0	0	0	0	0	0	0	0	0	0	1	65	5	2	156	27	0
75	2019-08-13	2020-05-11	40.8571	1	0	0	30	0	NA	NA	0	0	0	0	0	0	0	0	0	0	0	0	0	0	0	0	0	0	0	0	0	0	0	0	0	0	0	0	0	0	0	0	1	62	2	1	167	22	0
76	2019-08-27	2020-05-11	38.8571	1	0	0	30	1	2020-05-01	37.4286	0	0	0	0	0	0	0	1	0	0	0	1	1	0	0	0	NA	0	0	0	0	0	0	0	0	0	0	0	0	0	0	0	1	72	2	1	160	28	0
77	2019-08-27	2020-05-11	38.8571	1	0	0	37	1	NA	NA	0	0	0	0	0	0	0	1	1	0	0	1	0	0	0	0	NA	0	0	0	0	0	0	0	0	0	0	0	0	0	0	0	1	58	2	1	167	21	0
78	2019-08-19	2020-05-11	40	1	0	0	36	1	NA	NA	0	1	0	1	0	1	0	0	0	0	0	0	0	0	0	1	CONJOINT	0	0	0	0	0	1	0	0	0	0	0	0	1	0	0	1	60	3	0	173	20	0
79	2019-10-17	2020-05-11	31.5714	1	1	0	38	0	NA	NA	0	0	0	0	0	0	0	0	0	0	0	0	0	0	0	0	0	0	0	0	0	0	0	0	0	0	0	0	0	0	0	0	1	98	1	0	160	38	0
80	2019-11-04	2020-05-11	29	1	1	0	38	1	NA	NA	0	0	0	0	1	0	0	0	0	0	0	0	0	0	0	1	CONJOINT	0	0	0	0	1	0	0	0	0	0	0	0	0	0	0	1	88	1	0	170	30	0
81	2019-08-31	2020-05-12	38.4286	1	0	2	23	0	NA	NA	0	0	0	0	0	0	0	0	0	0	0	0	0	0	0	0	0	0	0	0	0	0	0	0	0	0	0	0	0	0	0	0	1	45	2	1	165	17	0
82	2019-09-03	2020-05-12	38	1	0	2	41	1	NA	NA	0	1	0	0	0	0	0	0	0	0	0	0	0	0	0	1	CONJOINT	0	0	0	0	0	0	0	0	0	0	0	0	0	1	0	1	78	5	2	168	28	0
83	2019-08-24	2020-05-12	39.4286	1	0	0	37	0	NA	NA	0	0	0	0	0	0	0	0	0	0	0	0	0	0	0	0	0	0	0	0	0	0	0	0	0	0	0	0	0	0	0	0	1	98	3	1	166	36	0
84	2019-08-20	2020-05-12	40	1	0	0	26	0	NA	NA	0	0	0	0	0	0	0	0	0	0	0	0	0	0	0	0	0	0	0	0	0	0	0	0	0	0	0	0	0	0	0	0	1	53	1	0	161	20	0
85	2019-08-21	2020-05-12	39.8571	1	0	0	29	1	NA	NA	0	0	0	0	0	0	0	0	0	0	0	1	1	0	0	0	0	0	0	0	0	0	0	0	0	0	0	0	0	0	0	0	1	115	1	1	170	40	0
86	2019-08-20	2020-05-12	40	1	0	0	35	1	NA	NA	0	1	0	0	1	0	0	0	0	0	0	1	0	0	0	1	CONJOINT	1	1	0	1	0	1	0	0	1	0	0	0	0	0	0	1	49	3	1	165	19	0
87	2019-08-24	2020-05-12	39.4286	1	1	0	29	1	NA	NA	0	1	0	1	1	1	0	1	1	1	1	1	0	0	1	1	FAMILLE	1	1	1	1	1	1	1	1	1	1	1	1	0	0	0	1	54	1	0	164	20	0
88	2019-08-14	2020-05-12	40.8571	1	0	0	33	0	NA	NA	0	0	0	0	0	0	0	0	0	0	0	0	0	0	0	0	0	0	0	0	0	0	0	0	0	0	0	0	0	0	0	0	1	70	2	1	162	27	0
89	2019-08-08	2020-05-12	41.7143	1	0	2	25	0	NA	NA	NA	NA	NA	NA	NA	NA	NA	NA	NA	NA	NA	NA	NA	NA	NA	NA	NA	NA	NA	NA	NA	NA	NA	NA	NA	NA	NA	NA	NA	NA	NA	NA	NA	47	2	0	150	21	0
90	2019-08-08	2020-05-12	41.7143	1	0	0	29	0	NA	NA	0	0	0	0	0	0	0	0	0	0	0	0	0	0	0	0	0	0	0	0	0	0	0	0	0	0	0	0	0	0	0	0	1	55	1	0	168	19	0
91	2019-08-22	2020-05-12	39.7143	1	0	0	34	1	NA	NA	0	0	0	0	1	0	0	0	0	0	0	1	0	1	0	1	CONJOINT	0	1	0	1	0	1	0	0	0	0	0	0	0	0	0	1	52	3	1	155	22	0
92	2019-08-19	2020-05-13	40.2857	1	0	2	27	0	NA	NA	0	0	0	0	0	0	0	0	0	0	0	0	0	0	0	0	0	0	0	0	0	0	0	0	0	0	0	0	0	0	0	0	1	51	1	0	157	21	0
93	2019-08-14	2020-05-13	41	1	0	0	35	0	NA	NA	0	0	0	0	0	0	0	0	0	0	0	0	0	0	0	0	0	0	0	0	0	0	0	0	0	0	0	0	0	0	0	0	1	55	4	1	162	21	0
94	2019-08-15	2020-05-13	40.8571	1	0	0	31	0	NA	NA	0	0	0	0	0	0	0	0	0	0	0	0	0	0	0	0	0	0	0	0	0	0	0	0	0	0	0	0	0	0	0	0	1	57	1	0	161	22	0
95	2019-10-11	2020-05-13	32.7143	1	0	0	31	0	NA	NA	NA	NA	NA	NA	NA	NA	NA	NA	NA	NA	NA	NA	NA	NA	NA	NA	NA	NA	NA	NA	NA	NA	NA	NA	NA	NA	NA	NA	NA	NA	NA	NA	NA	69	2	0	175	23	0
96	2019-10-11	2020-05-13	32.7143	1	0	0	27	1	NA	NA	0	1	0	1	1	1	0	0	0	0	0	0	1	0	0	0	0	0	0	0	0	0	0	0	0	0	0	0	0	0	0	0	1	80	1	0	159	32	0
97	2019-08-22	2020-05-13	39.8571	1	0	0	32	0	NA	NA	0	0	0	0	0	0	0	0	0	0	0	0	0	0	0	0	0	0	0	0	0	0	0	0	0	0	0	0	0	0	0	0	1	68	3	1	170	24	0
98		2020-05-13	6282.57	HOSPIT GHR	0	0	36	1	2020-05-06		0	1	0	0	0	0	0	0	0	0	0	0	0	0	0	0	0	0	0	0	0	0	0	0	0	0	0	0	0	0	0	0	1
99	2019-08-09	2020-05-13	41.7143	1	0	2	33	0	NA	NA	0	0	0	0	0	0	0	0	0	0	0	0	0	0	0	0	0	0	0	0	0	0	0	0	0	0	0	0	0	0	0	0	1	63	1	0	173	21	0
100	2019-09-01	2020-05-13	38.4286	1	0	0	39	0	NA	NA	0	0	0	0	0	0	0	0	0	0	0	0	0	0	0	0	0	0	0	0	0	0	0	0	0	0	0	0	0	0	0	0	1	86	4	1	170	30	0
101	2019-09-07	2020-05-13	37.5714	1	0	0	33	0	NA	NA	0	0	0	0	0	0	0	0	0	0	0	0	0	0	0	0	0	0	0	0	0	0	0	0	0	0	0	0	0	0	0	0	1	60	1	0	169	21	0
102	2019-08-20	2020-05-13	40.1429	1	0	0	33	1	NA	NA	0	0	0	0	0	0	0	0	0	0	0	0	1	0	0	0	0	0	0	0	0	0	0	0	0	0	0	0	0	0	0	0	1	53	1	0	167	19	0
103	2019-09-01	2020-05-13	38.4286	1	0	2	26	0	NA	NA	NA	NA	NA	NA	NA	NA	NA	NA	NA	NA	NA	NA	NA	NA	NA	NA	NA	NA	NA	NA	NA	NA	NA	NA	NA	NA	NA	NA	NA	NA	NA	NA	NA	61	1	0	168	22	0
104	2019-09-22	2020-05-13	35.4286	1	0	0	35	1	NA	NA	0	0	0	0	1	0	0	0	0	0	1	0	0	0	0	1	0	0	0	0	0	0	1	0	0	0	0	0	0	0	0	0	1	85	2	1	165	31	0
105	2019-10-17	2020-05-14	32	1	0	0	31	1	NA	NA	0	0	0	0	1	0	0	0	0	0	0	0	0	0	0	0	0	0	0	0	0	0	0	0	0	0	0	0	0	0	0	0	1	70	2	0	169	25	0
106	2019-09-04	2020-05-14	38.1429	1	0	0	30	0	NA	NA	0	0	0	0	0	0	0	0	0	0	0	0	0	0	0	0	0	0	0	0	0	0	0	0	0	0	0	0	0	0	0	0	1	60	3	2	159	24	0
107	2019-09-22	2020-05-14	35.5714	1	0	0	25	0	NA	NA	NA	NA	NA	NA	NA	NA	NA	NA	NA	NA	NA	NA	NA	NA	NA	NA	NA	NA	NA	NA	NA	NA	NA	NA	NA	NA	NA	NA	NA	NA	NA	NA	NA	70	1	0	170	24	0
108	2019-08-20	2020-05-14	40.2857	1	0	0	35	0	NA	NA	NA	NA	NA	NA	NA	NA	NA	NA	NA	NA	NA	NA	NA	NA	NA	NA	NA	NA	NA	NA	NA	NA	NA	NA	NA	NA	NA	NA	NA	NA	NA	NA	NA	53	3	1	163	20	0
109	2019-08-21	2020-05-14	40.1429	1	0	0	37	0	NA	NA	0	0	0	0	0	0	0	0	0	0	0	0	0	0	0	0	0	0	0	0	0	0	0	0	0	0	0	0	0	0	0	0	1	60	1	0	166	22	0
110	2019-08-28	2020-05-14	39.1429	1	0	0	38	0	NA	NA	0	0	0	0	0	0	0	0	0	0	0	0	0	0	0	0	0	0	0	0	0	0	0	0	0	0	0	0	0	0	0	0	1	84	3	2	170	29	0
111	2019-09-08	2020-05-14	37.5714	1	0	0	33	1	NA	NA	0	0	0	0	1	0	0	0	0	0	0	0	0	0	0	1	0	0	0	0	0	1	0	0	0	0	0	0	0	0	0	0	1	57	3	1	169	20	0
112		2020-05-14	6282.71	0	NA	NA	31	0
113	2019-09-10	2020-05-14	37.2857	1	0	0	35	0	NA	NA	0	0	0	0	0	0	0	0	0	0	0	0	0	0	0	0	0	0	0	0	0	0	0	0	0	0	0	0	0	0	0	0	1	80	4	2	163	30	0
114	2019-08-18	2020-05-14	40.5714	1	0	0	29	0	NA	NA	0	0	0	0	0	0	0	0	0	0	0	0	0	0	0	0	0	0	0	0	0	0	0	0	0	0	0	0	0	0	0	0	1	51	1	0	165	19	0
115	32SA	2020-05-14	#VALUE!	0	1	0	40	0
116	2019-08-25	2020-05-14	39.5714	1	0	0	31	0	NA	NA	0	0	0	0	0	0	0	0	0	0	0	0	0	0	0	0	0	0	0	0	0	0	0	0	0	0	0	0	0	0	0	0	1	74	3	2	158	30	0
117	2019-08-27	2020-05-15	39.4286	1	0	2	40	1	NA	NA	0	0	1	0	0	0	0	0	0	0	0	0	0	0	0	0	0	0	0	0	0	0	0	0	0	0	0	0	0	0	0	0	1	90	3	2	170	31	0
118	2019-08-19	2020-05-15	40.5714	1	0	0	39	0	NA	NA	0	0	0	0	0	0	0	0	0	0	0	0	0	0	0	0	0	0	0	0	0	0	0	0	0	0	0	0	0	0	0	0	1	82	3	1	170	28	0
119	2019-08-16	2020-05-15	41	1	0	2	29	1	2020-04-28	38.5714	0	0	0	0	1	0	0	0	0	0	0	0	1	0	0	1	CONJOINT	0	0	0	0	0	1	0	0	0	0	0	0	0	0	0	1	53	1	0	163	20	0
120	2019-08-21	2020-05-15	40.2857	1	0	0	35	0	NA	NA	0	0	0	0	0	0	0	0	0	0	0	0	0	0	0	0	0	0	0	0	0	0	0	0	0	0	0	0	0	0	0	0	1	66	2	1	169	23	0
121	2019-08-28	2020-05-15	39.2857	0	NA	NA	27	0
122	2019-08-31	2020-05-15	38.8571	1	0	0	30	0	NA	NA	NA	NA	NA	NA	NA	NA	NA	NA	NA	NA	NA	NA	NA	NA	NA	NA	NA	NA	NA	NA	NA	NA	NA	NA	NA	NA	NA	NA	NA	NA	NA	NA	NA	70	3	1	165	26	0
123	2019-10-17	2020-05-15	32.1429	1	0	0	29	0	NA	NA	NA	NA	NA	NA	NA	NA	NA	NA	NA	NA	NA	NA	NA	NA	NA	NA	NA	NA	NA	NA	NA	NA	NA	NA	NA	NA	NA	NA	NA	NA	NA	NA	NA	70	3	1	160	27	0
124	2019-08-16	2020-05-15	41	1	0	0	27	0	NA	NA	0	0	0	0	0	0	0	0	0	0	0	0	0	0	0	0	0	0	0	0	0	0	0	0	0	0	0	0	0	0	0	0	1	55	1	0	158	22	NA
125	2019-08-16	2020-05-15	41	1	0	0	37	1	NA	NA	0	0	0	0	1	1	1	0	0	0	0	0	0	0	0	1	0	0	0	0	0	1	1	1	0	0	0	0	0	0	0	0	1	76	2	1	170	26	0
126	2019-08-17	2020-05-15	40.8571	1	0	0	33	0	NA	NA	0	0	0	0	0	0	0	0	0	0	0	0	0	0	0	0	0	0	0	0	0	0	0	0	0	0	0	0	0	0	0	0	1	65	2	1	162	25	0
127	2019-08-21	2020-05-15	40.2857	1	0	0	30	0	NA	NA	0	0	0	0	0	0	0	0	0	0	0	0	0	0	0	0	0	0	0	0	0	0	0	0	0	0	0	0	0	0	0	0	1	63	4	0	69	26	0
128	2019-08-24	2020-05-15	39.8571	1	1	0	28	0	NA	NA	0	0	0	0	0	0	0	0	0	0	0	0	0	0	0	0	0	0	0	0	0	0	0	0	0	0	0	0	0	0	0	0	1	62	1	0	165	23	0
129	2019-08-18	2020-05-16	40.8571	1	1	2	27	0	NA	NA	0	0	0	0	0	0	0	0	0	0	0	0	0	0	0	0	0	0	0	0	0	0	0	0	0	0	0	0	0	0	0	0	1	56	3	0	155	23	0
130	2019-09-18	2020-05-16	36.4286	1	0	0	34	0	NA	NA	0	0	0	0	0	0	0	0	0	0	0	0	0	0	0	0	0	0	0	0	0	0	0	0	0	0	0	0	0	0	0	0	1	47	4	1	160	18	0
131	2019-08-29	2020-05-16	39.2857	1	0	2	38	0	NA	NA	NA	NA	NA	NA	NA	NA	NA	NA	NA	NA	NA	NA	NA	NA	NA	NA	NA	NA	NA	NA	NA	NA	NA	NA	NA	NA	NA	NA	NA	NA	NA	NA	NA	66	2	1	165	24	0
132	2020-02-11	2020-05-16	15.5714	1	0	0	36	0	NA	NA	NA	NA	NA	NA	NA	NA	NA	NA	NA	NA	NA	NA	NA	NA	NA	NA	NA	NA	NA	NA	NA	NA	NA	NA	NA	NA	NA	NA	NA	NA	NA	NA	NA	72	6	1	159	28	0
133	2019-08-16	2020-05-16	41.1429	1	0	0	29	1	NA	NA	0	0	0	0	0	0	0	0	0	0	0	1	1	0	0	1	CONJOINT	0	1	0	0	0	1	0	0	0	0	0	0	0	0	0	1	74	2	1	166	27	0
134	2019-08-25	2020-05-16	39.8571	1	0	0	30	0	NA	NA	0	0	0	0	0	0	0	0	0	0	0	0	0	0	0	1	PARENTS	1	0	1	0	1	0	0	0	0	0	0	0	0	0	0	1	54	2	0	165	20	0
135	2019-08-20	2020-05-17	40.7143	1	0	0	35	1	NA	NA	0	1	0	0	1	0	0	0	0	0	0	0	0	0	0	0	0	0	0	0	0	0	0	0	0	0	0	0	0	0	0	0	1	72	3	0	172	24	0
136	2019-10-12	2020-05-17	33.1429	HOSPIT GHR	0	0	29	1	NA		0	0	0	0	1	1	1	0	0	0	0	0	0	0	0	1	CONJOINT	0	1	1	0	1	1	1	0	1	0	0	0	0	0	0	1	68	1	0	175	22	0
137	2019-08-16	2020-05-17	41.2857	1	0	0	30	1	NA	NA	0	0	0	0	1	0	1	0	0	0	0	0	0	0	0	0	0	0	0	0	0	0	0	0	0	0	0	0	0	0	0	0	1	98	6	2	166	36	0
138	2019-08-29	2020-05-17	39.4286	0	NA	NA	41	0																																				76	4	2	167	27	0
139	2019-08-15	2020-05-17	41.4286	1	1	2	31	0	2020-01-31	NA	1	0	1	1	1	0	0	0	0	1	1	0	0	0	1	1	FILLE	1	0	0	0	0	0	0	0	0	0	0	0	0	0	0	1	68	2	1	164	25	0
140	2019-08-16	2020-05-17	41.2857	1	0	0	31	0	NA	NA	NA	NA	NA	NA	NA	NA	NA	NA	NA	NA	NA	NA	NA	NA	NA	NA	NA	NA	NA	NA	NA	NA	NA	NA	NA	NA	NA	NA	NA	NA	NA	NA	NA	123	3	2	175	40	0
141	2019-08-29	2020-05-18	39.5714	1	0	0	33	1	NA	NA	0	1	1	1	1	1	1	0	1	1	1	0	0	0	0	1	CONJOINT	1	1	1	1	1	1	1	1	1	1	1	0	0	0	0	1	69	3	2	170	24	0
142	2019-09-10	2020-05-18	37.8571	1	0	0	41	1	NA	NA	0	0	0	0	0	0	0	0	0	0	0	0	0	1	0	0	0	0	0	0	0	0	0	0	0	0	0	0	0	0	0	0	1	54	3	1	164	20	0
143	2019-08-21	2020-05-18	40.7143	1	0	0	23	0	NA	NA	0	0	0	0	0	0	0	0	0	0	0	0	0	0	0	0	0	0	0	0	0	0	0	0	0	0	0	0	0	0	0	0	1	60	3	1	170	21	0
144	2019-08-17	2020-05-18	41.2857	1	0	0	33	1	NA	NA	0	0	0	0	0	1	0	1	1	0	0	0	0	0	0	0	0	0	0	0	0	0	0	0	0	0	0	0	0	0	0	0	1	71	4	2	167	25	0
145	2019-08-30	2020-05-18	39.4286	1	0	0	35	0	NA	NA	0	0	0	0	0	0	0	0	0	0	0	0	0	0	0	0	0	0	0	0	0	0	0	0	0	0	0	0	0	0	0	0	1	76	6	1	168	27	0
146	2019-09-02	2020-05-18	39	1	0	2	45	1	NA	NA	0	0	0	0	0	0	0	0	0	0	0	1	0	0	0	0	0	0	0	0	0	0	0	0	0	0	0	0	0	0	0	0	1	73	4	1	175	24	0
147	2019-08-19	2020-05-18	41	1	0	0	39	1	NA	NA	0	0	0	0	1	0	0	0	0	0	0	0	0	0	0	1	AMIE	0	0	0	0	1	0	0	0	0	0	0	0	0	0	0	1	80	2	0	169	28	0
148	2019-09-03	2020-05-18	38.8571	1	0	0	33	0	NA	NA	0	0	0	0	0	0	0	0	0	0	0	0	0	0	0	0	0	0	0	0	0	0	0	0	0	0	0	0	0	0	0	0	1	65	1	0	172	22	0
149	2019-08-23	2020-05-18	40.4286	1	0	0	33	0	NA	NA	0	0	0	0	0	0	0	0	0	0	0	0	0	0	0	0	0	0	0	0	0	0	0	0	0	0	0	0	0	0	0	0	1	67	3	2	169	23	0
150	2019-08-22	2020-05-18	40.5714	1	0	0	39	0	NA	NA	0	0	0	0	0	0	0	0	0	0	0	0	0	0	0	0	0	0	0	0	0	0	0	0	0	0	0	0	0	0	0	0	1	58	4	1	163	22	0
151	2019-08-18	2020-05-18	41.1429	1	0	0	34	0	NA	NA	0	0	0	0	0	0	0	0	0	0	0	0	0	0	0	0	0	0	0	0	0	0	0	0	0	0	0	0	0	0	0	0	1	57	1	0	163	21	0
152	2020-02-09	2020-05-18	16.1429	1	0	2	38	0	NA	NA	NA	NA	NA	NA	NA	NA	NA	NA	NA	NA	NA	NA	NA	NA	NA	NA	NA	NA	NA	NA	NA	NA	NA	NA	NA	NA	NA	NA	NA	NA	NA	NA	NA	60	1	0	160	23	0
153		2020-05-18	6283.29	0	NA	NA	31	0
154	2019-09-08	2020-05-19	38.2857	1	0	0	35	1	NA	NA	0	0	1	0	1	1	0	0	0	0	0	0	0	0	0	1	CONJOINT	0	0	0	0	0	0	1	0	1	0	0	0	0	0	0	1	74	3	2	175	24	0
155	2019-08-21	2020-05-19	40.8571	1	0	0	29	0	NA	NA	0	0	0	0	0	0	0	0	0	0	0	0	0	0	0	0	0	0	0	0	0	0	0	0	0	0	0	0	0	0	0	0	1	70	1	0	165	26	0
156	2019-09-24	2020-05-19	36	1	0	0	32	0	NA	NA	0	0	0	0	0	0	0	0	0	0	0	0	0	0	0	0	0	0	0	0	0	0	0	0	0	0	0	0	0	0	0	0	1	55	3	2	150	24	0
157	2019-09-03	2020-05-19	39	1	0	0	36	0	NA	NA	0	0	0	0	0	0	0	0	0	0	0	0	0	0	0	0	0	0	0	0	0	0	0	0	0	0	0	0	0	0	0	0	1	58	5	3	175	19	0
158		2020-05-19	6283.43	0	0	2	20	0																																					1	0
159	2019-09-06	2020-05-19	38.5714	1	0	0	28	1	NA	NA	0	1	0	0	1	0	0	0	0	0	0	1	0	0	0	1	CONJOINT	0	0	0	0	1	0	0	0	0	0	0	0	0	0	0	1	70	2	1	170	24	0
160	2019-09-29	2020-05-19	35.2857	1	0	0	33	0	NA	NA	0	0	0	0	0	0	0	0	0	0	0	0	0	0	0	0	0	0	0	0	0	0	0	0	0	0	0	0	0	0	0	0	1	45	2	1	154	19	0
161	2019-08-16	2020-05-19	41.5714	1	0	0	22	1	NA	NA	0	0	0	0	0	0	0	1	0	0	0	0	1	0	1	0	0	0	0	0	0	0	0	0	0	0	0	0	0	0	0	0	1	92	1	0	178	29	0
162	2019-10-09	2020-05-19	33.8571	1	0	0	35	0	NA	NA	0	0	0	0	0	0	0	0	0	0	0	0	0	0	0	0	0	0	0	0	0	0	0	0	0	0	0	0	0	0	0	0	1	118	2	1	169	41	0
163	2019-09-06	2020-05-19	38.5714	1	0	0	40	0	NA	NA	0	0	0	0	0	0	0	0	0	0	0	0	0	0	0	0	0	0	0	0	0	0	0	0	0	0	0	0	0	0	0	0	1	58	4	1	156	24	0
164	2019-09-16	2020-05-19	37.1429	1	0	0	33	1	NA	NA	0	0	0	0	1	0	0	0	0	0	0	0	0	0	1	1	CONJOINT	1	0	1	0	0	0	0	0	0	0	0	0	0	0	0	1	67	4	2	172	23	0
165	2019-08-21	2020-05-20	41	1	0	0	35	0	NA	NA	0	0	0	0	0	0	0	0	0	0	0	0	0	0	0	0	0	0	0	0	0	0	0	0	0	0	0	0	0	0	0	0	0	76	2	0	155	32	0
166	2019-12-09	2020-05-20	25.2857	1	0	2	34	1	2020-05-01	22.5714	0	1	0	1	1	0	0	0	0	0	0	0	0	0	0	0	0	0	0	0	0	0	0	0	0	0	0	0	0	0	0	0	1	68	2	0	168	24	0
167	2019-09-20	2020-05-20	36.7143	1	0	0	30	0	NA	NA	0	0	0	0	0	0	0	0	0	0	0	0	0	0	0	0	0	0	0	0	0	0	0	0	0	0	0	0	0	0	0	0	1	42	3	0	155	17	0
168	2019-08-21	2020-05-20	41	1	0	0	30	0	NA	NA	0	0	0	0	0	0	0	0	0	0	0	0	0	0	0	0	0	0	0	0	0	0	0	0	0	0	0	0	0	0	0	0	1	63	1	0	170	22	0
169	2019-08-25	2020-05-20	40.4286	1	0	0	42	1	2020-02-15	26.8571	0	0	0	0	0	1	1	0	1	0	0	0	0	0	0	1	0	0	0	0	0	1	0	0	0	0	0	0	0	0	0	0	1	55	4	1	165	20	0
170	2019-09-05	2020-05-20	38.8571	1	0	0	46	0	NA	NA	0	0	0	0	0	0	0	0	0	0	0	0	0	0	0	0	0	0	0	0	0	0	0	0	0	0	0	0	0	0	0	0	1	47	1	0	155	20	0
171	2020-01-19	2020-05-20	19.4286	1	0	2	32	1	2020-02-01	3.85714	0	0	0	0	0	0	0	0	0	0	0	1	0	0	0	1	NA	0	0	0	0	0	0	0	0	0	0	0	1	0	0	0	1	74	6	3	170	26	0
172	2019-08-24	2020-05-20	40.5714	1	1	0	31	0	NA	NA	0	0	0	0	0	0	0	0	0	0	0	0	0	0	0	0	0	0	0	0	0	0	0	0	0	0	0	0	0	0	0	0	1	62	1	0	161	24	0
173	2019-09-04	2020-05-20	39	1	0	0	30	0	NA	NA	0	0	0	0	0	0	0	0	0	0	0	0	0	0	0	0	0	0	0	0	0	0	0	0	0	0	0	0	0	0	0	0	1	70	2	1	179	25	0
174	2019-09-01	2020-05-20	39.4286	1	0	2	29	0	NA	NA	0	0	0	0	0	0	0	0	0	0	0	0	0	0	0	0	0	0	0	0	0	0	0	0	0	0	0	0	0	0	0	0	1	61	3	0	162	23	0
175	2019-08-31	2020-05-20	39.5714	1	0	0	37	0	NA	NA	NA	NA	NA	NA	NA	NA	NA	NA	NA	NA	NA	NA	NA	NA	NA	NA	NA	NA	NA	NA	NA	NA	NA	NA	NA	NA	NA	NA	NA	NA	NA	NA	NA	62	1	0	168	22	0
176	2019-10-17	2020-05-20	32.8571	1	1	2	41	1	2020-02-15	NA	0	0	0	1	0	0	0	0	1	1	1	0	0	0	0	1	CONJOINT	1	0	0	1	0	0	0	0	1	0	0	0	0	0	0	1	74	4	2	160	29	0
177	2019-08-28	2020-05-20	40	1	0	2	27	0	NA	NA	NA	NA	NA	NA	NA	NA	NA	NA	NA	NA	NA	NA	NA	NA	NA	NA	NA	NA	NA	NA	NA	NA	NA	NA	NA	NA	NA	NA	NA	NA	NA	NA	NA	56	1	0	167	20	0
178		2020-05-21	6283.71	0	NA	NA	37	0
179	2019-09-09	2020-05-21	38.4286	1	0	0	34	1	NA	NA	0	0	0	0	1	0	0	0	0	0	0	0	0	0	0	0	0	0	0	0	0	0	0	0	0	0	0	0	0	0	0	0	1	56	3	1	160	22	0
180	2019-08-25	2020-05-21	40.5714	1	0	0	35	0	NA	NA	0	0	0	0	0	0	0	0	0	0	0	0	0	0	0	0	0	0	0	0	0	0	0	0	0	0	0	0	0	0	0	0	1	57	3	0	171	19	0
181	2019-08-28	2020-05-21	40.1429	1	0	0	34	0	NA	NA	0	0	0	0	0	0	0	0	0	0	0	0	0	0	0	0	0	0	0	0	0	0	0	0	0	0	0	0	0	0	0	0	1	68	2	1	172	23	0
182	2019-09-02	2020-05-21	39.4286	1	1	0	31	1	2020-04-10	33.5714	0	1	1	1	0	0	0	0	0	0	0	0	0	0	0	0	0	0	0	0	0	0	0	0	0	0	0	0	0	0	0	0	1	70	1	0	178	22	0
183	2019-08-28	2020-05-21	40.1429	1	0	0	31	0	NA	NA	0	0	0	0	0	0	0	0	0	0	0	0	0	0	0	0	0	0	0	0	0	0	0	0	0	0	0	0	0	0	0	0	1	48	1	0	157	19	0
184	2019-08-30	2020-05-21	39.8571	1	0	2	42	0	NA	NA	0	0	0	0	0	0	0	0	0	0	0	0	0	0	0	0	0	0	0	0	0	0	0	0	0	0	0	0	0	0	0	0	1	68	6	3	175	22	0
185	2019-08-27	2020-05-21	40.2857	1	0	2	34	0	NA	NA	0	0	0	0	0	0	0	0	0	0	0	0	0	0	0	0	0	0	0	0	0	0	0	0	0	0	0	0	0	0	0	0	1	82	3	2	165	30	0
186	2019-09-12	2020-05-21	38	1	0	0	29	1	NA	NA	0	1	1	1	0	0	0	0	0	0	0	1	0	0	0	1	COLLEGUE	1	0	1	0	0	1	1	1	0	0	0	0	0	0	0	1	58	1	0	160	23	0
187	2019-09-06	2020-05-21	38.8571	1	0	0	34	0	NA	NA	0	0	0	0	0	0	0	0	0	0	0	0	0	0	0	1	CONJOINT	0	0	0	0	1	0	0	0	0	0	0	0	0	0	0	1	62	1	0	168	22	0
188	2019-09-12	2020-05-21	38	1	0	2	31	0	NA	NA	0	0	0	0	0	0	0	0	0	0	0	0	0	0	0	0	0	0	0	0	0	0	0	0	0	0	0	0	0	0	0	0	1	74	5	1	165	27	0
189	2019-08-29	2020-05-22	40.1429	1	0	0	29	0	NA	NA	0	0	0	0	0	0	0	0	0	0	0	0	0	0	0	1	PARENTS	0	0	0	0	0	0	0	1	0	0	0	0	0	0	0	1	90	3	0	163	34	0
190	2019-09-14	2020-05-22	37.8571	1	0	0	40	0	NA	NA	0	0	0	0	0	0	0	0	0	0	0	0	0	0	0	0	0	0	0	0	0	0	0	0	0	0	0	0	0	0	0	0	1	51	2	1	169	18	0
191	2019-08-31	2020-05-22	39.8571	1	0	0	30	0	NA	NA	0	0	0	0	0	0	0	0	0	0	0	0	0	0	0	0	0	0	0	0	0	0	0	0	0	0	0	0	0	0	0	0	1	85	5	3	161	33	0
192	2019-09-19	2020-05-22	37.1429	1	0	0	25	1	NA	NA	0	0	0	0	1	0	0	0	0	0	0	0	1	0	0	1	0	0	0	0	0	1	0	0	0	0	0	0	0	0	0	0	1	55	6	2	162	21	0
193	2019-09-06	2020-05-22	39	1	0	0	35	0	NA	NA	0	0	0	0	0	0	0	0	0	0	0	0	0	0	0	0	0	0	0	0	0	0	0	0	0	0	0	0	0	0	0	0	1	48	3	1	167	17	1
194		2020-05-22	6283.86	0	NA	NA	35	0
195	2019-09-02	2020-05-22	39.5714	1	0	0	33	0	NA	NA	0	0	0	0	0	0	0	0	0	0	0	0	0	0	0	0	0	0	0	0	0	0	0	0	0	0	0	0	0	0	0	0	1	55	4	0	157	22	0
196	2019-08-26	2020-05-22	40.5714	1	0	0	37	1	NA	NA	0	1	0	0	0	0	1	0	1	0	0	0	1	0	0	0	0	0	0	0	0	0	0	0	0	0	0	0	0	0	0	0	1	63	1	0	169	22	0
197	2019-08-24	2020-05-22	40.8571	1	0	2	34	1	NA	NA	0	0	0	0	0	0	0	1	0	0	0	0	0	0	0	0	0	0	0	0	0	0	0	0	0	0	0	0	0	0	0	0	1	62	1	0	161	24	0
198	2019-08-28	2020-05-22	40.2857	1	0	0	39	0	NA	NA	NA	NA	NA	NA	NA	NA	NA	NA	NA	NA	NA	NA	NA	NA	NA	NA	NA	NA	NA	NA	NA	NA	NA	NA	NA	NA	NA	NA	NA	NA	NA	NA	NA	55	3	2	165	20	0
199	2019-08-28	2020-05-22	40.2857	1	0	0	37	1	NA	NA	0	0	0	0	1	0	0	0	1	0	0	0	1	0	0	0	0	0	0	0	0	0	0	0	0	0	0	0	0	0	0	0	1	49	1	0	160	19	0
200	2019-09-12	2020-05-23	38.2857	1	0	0	31	0	NA	NA	0	0	0	0	0	0	0	0	0	0	0	0	0	0	0	0	0	0	0	0	0	0	0	0	0	0	0	0	0	0	0	0	1	53	1	0	159	21	0
201		2020-05-23	6284	HOSPIT GHR	1	1	32	1	2020-03-15		0	0	1	1	0	0	1	0	0	0	0	0	1	0	0	1	FILLE	0	0	0	0	0	0	1	0	0	0	0	0	0	0	0	1
202	2019-09-04	2020-05-23	39.4286	1	0	2	22	1	NA	NA	0	0	0	1	1	0	0	1	0	0	0	0	1	0	0	0	0	0	0	0	0	0	0	0	0	0	0	0	0	0	0	0	1	65	2	0	160	25	0
203	2019-09-03	2020-05-23	39.5714	1	0	0	35	1	2020-03-30	31.8571	0	1	0	1	0	0	0	0	0	0	0	0	0	0	0	0	0	0	0	0	0	0	0	0	0	0	0	0	0	0	0	0	1	111	2	1	157	45	0
204	2019-08-21	2020-05-23	41.4286	1	0	0	34	0	NA	NA	0	0	0	0	0	0	0	0	0	0	0	0	0	0	0	0	0	0	0	0	0	0	0	0	0	0	0	0	0	0	0	0	1	50	2	1	164	19	0
205	2019-09-18	2020-05-23	37.4286	1	0	0	35	1	NA	NA	0	0	0	0	1	0	0	0	0	0	0	1	0	0	0	0	0	0	0	0	0	0	0	0	0	0	0	0	0	0	0	0	1	88	1	0	160	34	0
206	2019-08-28	2020-05-23	40.4286	1	0	2	28	1	NA	NA	0	1	0	0	1	0	1	1	0	0	0	1	1	0	0	1	CONJOINT	0	1	1	0	0	0	1	0	1	0	0	1	1	0	0	1	61	4	3	167	22	0
207	2019-09-04	2020-05-24	39.5714	1	0	0	34	0	NA	NA	0	0	0	0	0	0	0	0	0	0	0	0	0	0	0	0	0	0	0	0	0	0	0	0	0	0	0	0	0	0	0	0	1	56	2	0	170	19	0
208	2019-08-24	2020-05-24	41.1429	1	0	0	31	0	NA	NA	0	0	0	0	0	0	0	0	0	0	0	0	0	0	0	0	0	0	0	0	0	0	0	0	0	0	0	0	0	0	0	0	1	73	3	1	160	29	0
209	2019-09-13	2020-05-24	38.2857	1	0	0	25	0	NA	NA	0	0	0	0	0	0	0	0	0	0	0	0	0	0	0	0	0	0	0	0	0	0	0	0	0	0	0	0	0	0	0	0	1	60	2	1	159	24	0
210	2019-09-10	2020-05-24	38.7143	1	0	0	30	0	NA	NA	0	0	0	0	0	0	0	0	0	0	0	0	0	0	0	0	0	0	0	0	0	0	0	0	0	0	0	0	0	0	0	0	1	68	1	0	166	25	0
211	2019-08-28	2020-05-24	40.5714	1	0	0	44	0	NA	NA	0	0	0	0	0	0	0	0	0	0	0	0	0	0	0	0	0	0	0	0	0	0	0	0	0	0	0	0	0	0	0	0	1	72	4	3	170	25	0
212	2019-08-27	2020-05-24	40.7143	1	1	0	31	0	NA	NA	0	0	0	0	0	0	0	0	0	0	0	0	0	0	0	0	0	0	0	0	0	0	0	0	0	0	0	0	0	0	0	0	1	68	2	1	172	23	0
213	2019-08-21	2020-05-24	41.5714	1	0	2	34	1	NA	NA	0	0	0	0	1	0	0	0	1	0	0	0	0	0	0	0	0	0	0	0	0	0	0	0	0	0	0	0	0	0	0	0	1	63	1	0	163	24	0
214	2019-08-22	2020-05-24	41.4286	1	0	0	25	0	NA	NA	0	0	0	0	0	0	0	0	0	0	0	0	0	0	0	0	0	0	0	0	0	0	0	0	0	0	0	0	0	0	0	0	1	73	2	0	168	26	0
215	2019-08-25	2020-05-24	41	1	0	0	33	1	NA	NA	0	1	0	0	1	0	0	0	0	0	0	0	1	0	0	0	0	0	0	0	0	0	0	0	0	0	0	0	0	0	0	0	1	54	1	0	159	21	0
216	2019-08-28	2020-05-24	40.5714	1	0	0	37	0	NA	NA	NA	NA	NA	NA	NA	NA	NA	NA	NA	NA	NA	NA	NA	NA	NA	NA	NA	NA	NA	NA	NA	NA	NA	NA	NA	NA	NA	NA	NA	NA	NA	NA	NA	63	1	0	163	24	0
217	2019-08-26	2020-05-25	41	1	0	0	26	0	NA	NA	0	0	0	0	0	0	0	0	0	0	0	0	0	0	0	0	0	0	0	0	0	0	0	0	0	0	0	0	0	0	0	0	1	61	1	0	173	20	0
218	2019-09-01	2020-05-25	40.1429	1	1	1	33	1	2020-03-10	29.2857	0	1	0	0	1	1	0	0	1	1	1	0	0	0	0	1	CONJOINT	1	1	1	1	0	0	1	1	1	1	1	0	0	0	0	1	59	5	2	161	23	0
219	2019-09-06	2020-05-25	39.4286	1	0	0	35	1	NA	NA	0	0	0	0	1	0	0	0	0	0	0	0	0	0	0	0	0	0	0	0	0	0	0	0	0	0	0	0	0	0	0	0	1	70	3	2	165	26	0
220	2019-09-08	2020-05-25	39.1429	1	0	0	33	1	2020-03-24	30.2857	0	0	0	0	1	1	0	0	0	0	0	0	0	0	0	1	CONJOINT	1	1	1	1	1	1	1	1	0	0	0	0	0	0	0	1	58	4	1	169	20	0
221	2019-09-08	2020-05-25	39.1429	1	1	0	35	1	2020-03-20	29.7143	0	1	0	0	1	0	1	0	1	0	0	0	1	0	0	1	CONJOINT	1	1	0	0	1	0	0	0	0	1	1	0	0	0	0	1	50	3	1	157	20	0
222	2019-09-02	2020-05-25	40	1	0	0	35	1	NA	NA	0	0	0	0	1	0	0	0	0	0	0	0	0	0	0	1	CONJOINT	0	0	0	0	1	0	0	0	0	0	0	0	0	0	0	1	80	1	0	168	28	0
223	2019-08-26	2020-05-25	41	1	0	0	35	1	NA	NA	0	0	0	0	0	0	0	0	0	0	0	1	0	0	0	0	0	0	0	0	0	0	0	0	0	0	0	0	0	0	0	0	1	68	2	1	165	25	0
224	2019-09-25	2020-05-25	36.7143	1	0	0	38	0	NA	NA	0	0	0	0	0	0	0	0	0	0	0	0	0	0	0	1	FAMILLE	1	1	1	1	1	1	1	0	0	0	0	0	0	0	0	1	106	1	0	170	37	0
225	2019-09-17	2020-05-25	37.8571	1	0	0	38	1	NA	NA	0	0	0	0	1	0	0	0	0	0	0	0	1	0	0	0	0	0	0	0	0	0	0	0	0	0	0	0	0	0	0	0	1	58	1	0	166	21	0
226	2019-09-08	2020-05-26	39.2857	1	0	0	39	1	NA	NA	0	0	0	0	1	1	0	0	0	0	0	0	0	0	0	0	0	0	0	0	0	0	0	0	0	0	0	0	0	0	0	0	1	58	5	1	159	23	0
227	2019-10-08	2020-05-26	35	1	0	0	26	0	NA	NA	0	0	0	0	0	0	0	0	0	0	0	0	0	0	0	0	0	0	0	0	0	0	0	0	0	0	0	0	0	0	0	0	1	55	1	0	163	21	0
228	2019-08-22	2020-05-26	41.7143	1	0	0	29	0	NA	NA	0	0	0	0	0	0	0	0	0	0	0	0	0	0	0	0	0	0	0	0	0	0	0	0	0	0	0	0	0	0	0	0	1	55	2	1	168	19	0
229	2019-08-27	2020-05-26	41	1	0	0	27	1	2020-03-23	31.8571	0	1	0	1	1	1	1	1	1	0	0	0	1	0	0	1	FAMILLE	0	0	1	0	1	0	1	1	1	0	0	0	0	0	0	1	67	2	0	160	26	0
230	2019-09-15	2020-05-26	38.2857	1	0	0	31	1	NA	NA	0	1	0	0	1	1	1	0	0	0	0	0	0	0	0	1	FAMILLE	1	1	1	1	1	1	1	0	0	0	0	0	0	0	0	1	52	1	0	169	18	0
231	2019-08-23	2020-05-26	41.5714	1	0	0	36	1	NA	NA	0	1	0	0	1	0	0	0	1	0	0	0	0	0	0	1	FAMILLE	1	1	1	1	1	1	1	0	0	0	0	0	0	0	0	1	69	3	2	168	24	0
232	2019-09-17	2020-05-26	38	1	0	2	33	0	NA	NA	NA	NA	NA	NA	NA	NA	NA	NA	NA	NA	NA	NA	NA	NA	NA	NA	NA	NA	NA	NA	NA	NA	NA	NA	NA	NA	NA	NA	NA	NA	NA	NA	NA	51	3	2	160	20	0
233	2019-09-24	2020-05-26	37	1	0	0	35	0	NA	NA	NA	NA	NA	NA	NA	NA	NA	NA	NA	NA	NA	NA	NA	NA	NA	NA	NA	NA	NA	NA	NA	NA	NA	NA	NA	NA	NA	NA	NA	NA	NA	NA	NA	45	7	2	157	19	0
234	2019-09-07	2020-05-26	39.4286	1	0	2	36	0	NA	NA	NA	NA	NA	NA	NA	NA	NA	NA	NA	NA	NA	NA	NA	NA	NA	NA	NA	NA	NA	NA	NA	NA	NA	NA	NA	NA	NA	NA	NA	NA	NA	NA	NA	52	4	2	135	29	0
235	2019-09-18	2020-05-26	37.8571	1	0	0	32	0	NA	NA	0	0	0	0	0	0	0	0	0	0	0	0	0	0	0	0	0	0	0	0	0	0	0	0	0	0	0	0	0	0	0	0	1	51	1	0	155	21	0
236	2019-10-12	2020-05-26	34.4286	HOSPIT GHR	0	2	21	1	2020-03-15		0	1	0	0	1	0	0	1	0	0	0	0	1	0	0	1	FAMILLE	0	1	1	1	1	1	0	0	0	0	0	0	1	1	0	1
237	2019-08-31	2020-05-27	40.5714	1	1	0	22	1	2020-04-15	34.5714	0	0	0	0	1	0	0	0	0	0	0	0	0	0	0	0	0	0	0	0	0	0	0	0	0	0	0	0	0	0	0	0	1	79	1	0	165	29	0
238	2019-09-01	2020-05-27	40.4286	1	0	0	40	1	NA	NA	0	0	0	0	1	0	0	0	0	0	1	0	0	0	0	0	0	0	0	0	0	0	0	0	0	0	0	0	0	0	0	0	1	61	2	0	174	20	0
239		2020-05-27	6284.57	HOSPIT GHR	0	0	32	1	2020-03-01		1	1	1	1	1	1	1	1	1	0	0	0	0	0	0	1	CONJOINT	1	1	1	1	1	1	1	1	1	1	1	0	0	0	1	1
240	2019-09-09	2020-05-27	39.2857	1	0	0	36	0	NA	NA	0	0	0	0	0	0	0	0	0	0	0	0	0	0	0	0	0	0	0	0	0	0	0	0	0	0	0	0	0	0	0	0	1	55	2	1	170	19	0
241	2019-09-15	2020-05-27	38.4286	1	0	0	38	0	NA	NA	0	0	0	0	0	0	0	0	0	0	0	0	0	0	0	0	0	0	0	0	0	0	0	0	0	0	0	0	0	0	0	0	1	86	4	2	160	34	0
242	2019-09-10	2020-05-28	39.2857	1	0	2	23	0	NA	NA	0	0	0	0	0	0	0	0	0	0	0	0	0	0	0	0	0	0	0	0	0	0	0	0	0	0	0	0	0	0	0	0	1	88	3	0	160	34	0
243	2019-09-04	2020-05-28	40.1429	1	1	2	37	0	NA	NA	1	0	1	1	0	0	0	0	1	1	1	0	0	1	0	1	CONJOINT	1	0	1	1	0	0	1	1	1	1	1	0	0	0	0	1	51	1	0	165	19	0
244	2020-02-06	2020-05-28	18	1	0	0	30	0	NA	NA	0	0	0	0	0	0	0	0	0	0	0	0	0	0	0	0	0	0	0	0	0	0	0	0	0	0	0	0	0	0	0	0	1	50	4	1	157	20	0
245	2019-09-13	2020-05-28	38.8571	1	1	0	37	0	NA	NA	0	0	0	0	0	0	0	0	0	0	0	0	0	0	0	0	0	0	0	0	0	0	0	0	0	0	0	0	0	0	0	0	1	67	5	0	159	27	0
246	2019-09-03	2020-05-28	40.2857	1	0	0	37	0	NA	NA	0	0	0	0	0	0	0	0	0	0	0	0	0	0	0	1	PARENTS	1	1	0	0	0	1	1	1	1	0	0	0	0	0	0	1	60	1	0	170	21	0
247		2020-05-28	6284.71	HOSPIT GHR	0	0	26	0
248	2019-09-21	2020-05-29	37.8571	1	0	0	26	1	NA	NA	0	0	0	0	0	0	0	0	0	0	0	0	0	0	0	0	0	0	0	0	0	0	0	0	0	0	0	0	0	0	0	0	1	55	2	1	155	23	0
249	2019-09-18	2020-05-29	38.2857	1	0	2	36	0	NA	NA	NA	NA	NA	NA	NA	NA	NA	NA	NA	NA	NA	NA	NA	NA	NA	NA	NA	NA	NA	NA	NA	NA	NA	NA	NA	NA	NA	NA	NA	NA	NA	NA	NA	43	1	0	152	19	0
250	2019-08-29	2020-05-29	41.1429	1	0	2	38	1	NA	NA	0	0	1	0	1	0	0	0	1	0	0	0	0	0	0	0	0	0	0	0	0	0	0	0	0	0	0	0	0	0	0	0	1	60	3	1	172	20	0
251		2020-05-29	6284.86	0	NA	NA	31	0
252	2019-12-03	2020-05-29	27.4286	0	0	NA	25	0	NA		0	0	0	0	0	0	0	0	0	0	0	0	0	0	0	0	0	0	0	0	0	0	0	0	0	0	0	0	0	0	0	0	1	60	1	0	170	21	0
253	2019-09-08	2020-05-29	39.7143	1	0	0	27	0	NA	NA	0	0	0	0	0	0	0	0	0	0	0	0	0	0	0	0	0	0	0	0	0	0	0	0	0	0	0	0	0	0	0	0	1	58	3	1	160	23	0
254	2019-09-14	2020-05-29	38.8571	1	0	0	34	1	2020-06-03	39.5714	0	1	0	0	0	1	0	0	0	0	0	0	0	0	0	1	NA	0	0	0	0	1	1	0	0	0	0	0	0	0	0	0	1	60	2	1	161	23	0
255	2019-09-12	2020-05-29	39.1429	1	0	2	34	0	NA	NA	0	0	0	0	0	0	0	0	0	0	0	0	0	0	0	0	0	0	0	0	0	0	0	0	0	0	0	0	0	0	0	0	1	68	4	1	155	28	0
256	2019-08-25	2020-05-29	41.7143	1	0	0	29	1	NA	NA	0	0	0	0	1	0	0	0	0	0	0	0	0	0	0	1	NA	0	0	0	0	1	0	0	0	0	0	0	0	0	0	0	1	67	2	1	157	27	0
257	2019-09-04	2020-05-29	40.2857	1	0	0	34	0	NA	NA	0	0	0	0	0	0	0	0	0	0	0	0	0	0	0	0	0	0	0	0	0	0	0	0	0	0	0	0	0	0	0	0	1	70	1	0	161	27	0
258		2020-05-30	6285	0	NA	NA	27	0
259		2020-05-30	6285	0			37	0
260	2019-09-12	2020-05-30	39.2857	1	0	0	31	0	NA	NA	0	0	0	0	0	0	0	0	0	0	0	0	0	0	0	0	0	0	0	0	0	0	0	0	0	0	0	0	0	0	0	0	1	76	1	0	170	26	0
261		2020-05-30	6285	HOSPIT GHR	0	0	40	0
262	2019-09-20	2020-05-30	38.1429	1	0	0	43	0	2020-01-05	17.2857	0	1	0	0	1	0	0	0	0	0	0	1	0	0	0	0	0	0	0	0	0	0	0	0	0	0	0	0	0	0	0	0	1	78	3	1	167	28	0
263	2019-11-10	2020-05-30	30.8571	1	0	0	31	0	NA	NA	0	0	0	0	0	0	0	0	0	0	0	0	0	0	0	0	0	0	0	0	0	0	0	0	0	0	0	0	0	0	0	0	1	76	5	2	170	26	0
264	2019-09-19	2020-05-30	38.2857	1	0	2	29	0	NA	NA	0	0	0	0	0	0	0	0	0	0	0	0	0	0	0	0	0	0	0	0	0	0	0	0	0	0	0	0	0	0	0	0	1	44	3	1	164	16	0
265	2019-08-25	2020-05-30	41.8571	1	0	0	28	0	NA	NA	0	0	0	0	0	0	0	0	0	0	0	0	0	0	0	0	0	0	0	0	0	0	0	0	0	0	0	0	0	0	0	0	1	69	1	0	167	25	0
266		2020-05-31	6285.14	COVID PREG	NA	0	29	0
267	2019-08-31	2020-05-30	41	1	0	2	34	0	NA	NA	NA	NA	NA	NA	NA	NA	NA	NA	NA	NA	NA	NA	NA	NA	NA	NA	NA	NA	NA	NA	NA	NA	NA	NA	NA	NA	NA	NA	NA	NA	NA	NA	NA	62	2	1	169	22	0
268	2019-09-01	2020-05-30	40.8571	1	0	0	33	1	24/5/2020	40	0	0	0	0	0	0	0	0	0	0	0	0	1	0	0	1	CONJOINT	0	1	0	0	0	0	0	0	1	0	0	0	0	0	0	1	61	3	2	173	20	0
269	2019-10-08	2020-05-31	35.7143	1	0	0	42	0	NA	NA	NA	NA	NA	NA	NA	NA	NA	NA	NA	NA	NA	NA	NA	NA	NA	NA	NA	NA	NA	NA	NA	NA	NA	NA	NA	NA	NA	NA	NA	NA	NA	NA	NA	54	1	0	174	18	0
270		2020-05-31	6285.14	0	NA	NA	37
271		2020-05-31	6285.14	0	NA	NA	34
272	2019-08-29	2020-05-31	41.4286	0	NA	2	32																																					49	3	2	166	18	0
273		2020-05-31	6285.14	HOSPIT GHR	0	0	38
274	2019-09-14	2020-05-31	39.1429	1	0	0	37	0	NA	NA	0	0	0	0	0	0	0	0	0	0	0	0	0	0	0	0	0	0	0	0	0	0	0	0	0	0	0	0	0	0	0	0	1	52	3	1	165	19	0
275	2019-09-14	2020-05-31	39.1429	1	0	0	31	0	NA	NA	0	0	0	0	0	0	0	0	0	0	0	0	0	0	0	0	0	0	0	0	0	0	0	0	0	0	0	0	0	0	0	0	1	48	3	1	152	21	0
276	2019-08-31	2020-05-31	41.1429	1	0	0	36	0	NA	NA	0	0	0	0	0	0	0	0	0	0	0	0	0	0	0	0	0	0	0	0	0	0	0	0	0	0	0	0	0	0	0	0	1	68	3	1	164	25	0
277	2019-09-20	2020-05-31	38.2857	1	0	0	39	0	NA	NA	0	0	0	0	0	0	0	0	0	0	0	0	0	0	0	0	0	0	0	0	0	0	0	0	0	0	0	0	0	0	0	0	1	75	12	9	164	28	0
278	2019-09-28	2020-05-31	37.1429	1	0	2	24	0	NA	NA	NA	NA	NA	NA	NA	NA	NA	NA	NA	NA	NA	NA	NA	NA	NA	NA	NA	NA	NA	NA	NA	NA	NA	NA	NA	NA	NA	NA	NA	NA	NA	NA	NA	55	2	1	164	20	0
279	2019-08-31	2020-05-31	41.1429	1	0	0	25	0	NA	NA	0	0	0	0	0	0	0	0	0	0	0	0	0	0	0	0	0	0	0	0	0	0	0	0	0	0	0	0	0	0	0	0	1	82	3	1	167	29	0
280	2019-08-31	2020-05-31	41.1429	1	0	0	29	0	NA	NA	0	0	0	0	0	0	0	0	0	0	0	0	0	0	0	0	0	0	0	0	0	0	0	0	0	0	0	0	0	0	0	0	1	68	1	0	166	25	0
[truncated: 8 more columns]

## Sheet: Dictionnaire
ID	DDG	Date d'entrée	Terme_test	Consentement	R_SERO	R_PCR	Age	Pat_Symptomatique	Date_symptomes	Terme_Sympt	Fievre_Pat	Cephalees_Pat	Frissons_Pat	Myalgies_Pat	Rhinorée_Pat	Odynophagie_Pat	Toux_Pat	Dyspnée_Pat	Asthenie_Pat	Ageusie_Pat	Anosmie_Pat	Nausees_Pat	Diarrhee_Pat	Rash_Pat	Dysphagie_Pat	Entourage	Lien	Fievre_Ent	Cephalees_Ent	Frissons_Ent	Myalgies_Ent	Rhinorée_Ent	Odynophagie_Ent	Toux_Ent	Dyspnée_Ent	Asthenie_Ent	Ageusie_Ent	Anosmie_Ent	Nausees_Ent	Diarrhee_Ent	Rash_Ent	Dysphagie_Ent	Respect_mesures	Poids (kg)	Gestité	Parité	Taille (cm)	IMC (kg/m2)	Diabète
NUMERIC	2019-11-25	2020-05-05	NUMERIC	0 : NON	0 : NEGATIF	0 : NEGATIF	Numeric	0 : NON	2020-03-21	18.7143	0 : NON	0 : NON	0 : NON	0 : NON	0 : NON	0 : NON	0 : NON	0 : NON	0 : NON	0 : NON	0 : NON	0 : NON	0 : NON	0 : NON	0 : NON	0 : NON	text	0 : NON	0 : NON	0 : NON	0 : NON	0 : NON	0 : NON	0 : NON	0 : NON	0 : NON	0 : NON	0 : NON	0 : NON	0 : NON	0 : NON	0 : NON	0 : NON	numeric	numeric	numeric	numeric	numeric	0 : Non
				1 : OUI	1 : POSITIF	1 : POSITIF		1 : OUI			1 : OUI	1 : OUI	1 : OUI	1 : OUI	1 : OUI	1 : OUI	1 : OUI	1 : OUI	1 : OUI	1 : OUI	1 : OUI	1 : OUI	1 : OUI	1 : OUI	1 : OUI	1 : OUI		1 : OUI	1 : OUI	1 : OUI	1 : OUI	1 : OUI	1 : OUI	1 : OUI	1 : OUI	1 : OUI	1 : OUI	1 : OUI	1 : OUI	1 : OUI	1 : OUI	1 : OUI	1 : OUI						1 :Oui
					2 : REFUS	2 : REFUS
[truncated: 8 more columns]
